# Supplementary material for: Surface-bound reactive oxygen species generating nanozymes for selective antibacterial action
Source: Nat Commun. 2021 Feb 2;12:745. doi: 10.1038/s41467-021-20965-3 (PMC7854635; doi:10.1038/s41467-021-20965-3)
Supplement: Supplementary file 4 — Source Data [file 41467_2021_20965_MOESM4_ESM.xlsx]

## Sheet: Fig 1b-e
Figure 1b										Figure 1c
		independent repeated trials 1			independent repeated trials 2								independent repeated trials 1			independent repeated trials 2
		AA abs 1				AA abs 2						PBS				PBS
PBS		0.863				0.87							AA abs 1				AA abs 2
AgPd0.08		0.686				0.671					Ar		0.87992				0.88402
AgPd0.14		0.5				0.504					N2		0.86925				0.88065
AgPd0.18		0.664				0.648					O2		0.70095				0.69707
AgPd0.38		0.223				0.271
AgPd0.50		0.257				0.309						AgPd0.38					AgPd0.38
													AA abs 1				AA abs 2
											Ar		0.72018				0.83965
											N2		0.559				0.645
											O2		0.08194				0.1435
Figure 1d
		independent repeated trials 1			independent repeated trials 2
		ABDA intensity 1				ABDA intensity 2
PBS		775.6				783.3
AgPd0.38		575.1				577.7
Figure 1e
		independent repeated trials 1			independent repeated trials 2
[AgPd0.38]		ABDA intensity 1				ABDA intensity 2
0		775.6				783.3
16		695.6				731
32		650.9				660.7
64		575.1				577.7

## Sheet: Fig 1h
Figure 1h
		SOSG intensity
Wavelength	PBS	Ce6/PLGA	Ce6/PLGA@lipid
519.6	183.4	615.6	666.9
520.2	188.2	634.7	680.2
520.8	192.7	653.6	694.8
521.4	197.7	672.3	709.7
522	202.7	690.1	725.4
522.6	207.6	707.3	740.8
523.2	212	723.6	755.4
523.8	215.6	740.2	768.8
524.4	219.4	754.6	781
525	222.6	767.1	793.2
525.6	225.6	779.5	803.8
526.2	227.9	791.2	814.3
526.8	229.8	799.7	824.2
527.4	231.4	807.4	831.1
528	233.1	813.8	837.1
528.6	234.1	819.7	842.9
529.2	234.9	823.5	847.3
529.8	235.4	825.2	849.8
530.4	235.1	825.7	851.6
531	234.8	824.9	850.5
531.6	233.9	824.2	847.7
532.2	233.3	821.9	844.2
532.8	232.1	818.3	840.6
533.4	230.8	814	836.6
534	229.1	808.8	831.2
534.6	226.2	802.7	824.6
535.2	223.6	794.3	815.9
535.8	220.8	784.9	807.3
536.4	217.9	775.2	798.2
537	215	763.7	787.5
537.6	212	754	777.4
538.2	208.7	743.6	767
538.8	205.3	732.7	754.1
539.4	201.8	721.8	741.5
540	198.7	710.6	728.5
540.6	195.1	698.6	715.1
541.2	191.7	686.5	702.3
541.8	188.2	672.5	689.5
542.4	184.1	658	676
543	179.9	644.5	663.3
543.6	175.8	631.3	650.4
544.2	172.3	617.9	637.6
544.8	168.7	604.9	624.4
545.4	165	592.1	612.4
546	161.5	580.2	599.6
546.6	158.1	567.9	586.3
547.2	154.7	555.2	573
547.8	151.3	541.9	558.5
548.4	148.1	528.4	545.1
549	145	515.7	532.1
549.6	141.4	503.7	520.1
550.2	138.1	492.1	508.3
550.8	135.1	481	496.9
551.4	131.9	469.6	486.3
552	129.1	459.1	475.3
552.6	126.4	449.2	465
553.2	123.6	439.2	454.2
553.8	121	429.4	443.8
554.4	118.7	420.1	434
555	116.2	411	424
555.6	113.8	401.9	415.3
556.2	111.5	393.6	405.9
556.8	108.9	385.2	397.5
557.4	106.7	376.9	389.3
558	104.3	369.4	381.8
558.6	102.4	361.9	374
559.2	100.7	354.4	366.5
559.8	98.83	347.5	358.4
560.4	97.03	340.5	351.5
561	95.36	334	344.8
561.6	93.38	327.5	338.2
562.2	91.83	321.9	331.8
562.8	90.12	315.8	325.1
563.4	88.64	310.4	319
564	87.17	304.6	312.8
564.6	85.74	298.9	307
565.2	84.15	292.8	301.9
565.8	82.74	286.9	297.2
566.4	81.22	281.6	292.2
567	79.75	276.3	287.2
567.6	78.22	270.9	281.9
568.2	76.58	266.1	276.8
568.8	75.46	261.7	271.7
569.4	74.17	257.8	266.6
570	73	253.1	261.9
570.6	71.86	249.1	257.6
571.2	70.72	244.6	253.1
571.8	69.5	240.6	248.9
572.4	68.29	236.2	244.8
573	67.06	232.2	240.4
573.6	65.76	228	235.6
574.2	64.45	223.7	231.2
574.8	63.27	219.7	226.6
575.4	62.17	216	222.5
576	61.14	211.7	217.9
576.6	60.04	208.1	213.6
577.2	58.99	204.3	209.5
577.8	57.81	200.3	205.5
578.4	56.7	196.9	202.2
579	55.5	192.9	198.7
579.6	54.21	188.5	195
580.2	52.99	184.6	191.1
580.8	51.73	180.4	187.1
581.4	50.56	176.5	182.9
582	49.31	173	179
582.6	48.33	170	175.1
583.2	47.27	166.8	171.7
583.8	46.51	163.4	168.3
584.4	45.54	160.3	164.7
585	44.59	157	161.5
585.6	43.56	153.3	157.7
586.2	42.84	150	154.3
586.8	41.84	146.4	150.9
587.4	40.82	142.7	147.7
588	40.03	139.2	144.3
588.6	39.15	135.8	140.9
589.2	38.25	132.6	137.8
589.8	37.45	129.7	134.6
590.4	36.51	126.9	131.8
591	35.54	123.9	128.4
591.6	34.75	120.8	125.1
592.2	33.96	117.9	122
592.8	33.33	115	119
593.4	32.47	112.2	116.2
594	31.72	109.2	113.5
594.6	30.94	106.8	110.8
595.2	30.27	104.3	107.9
595.8	29.55	101.5	105.4
596.4	28.91	98.92	102.7
597	28.17	96.76	100.1
597.6	27.37	94.3	97.49
598.2	26.47	91.95	95.25
598.8	25.96	89.5	92.74
599.4	25.38	87.3	90.32
600	24.58	84.95	87.83

## Sheet: Fig 1l
Figure 1l
		SOSG intensity
Wavelength	PBS	AgPd0.38	AgPd0.38@lipid
520	216.9	291.39	240.68
521	225.6	304.37	252.23
522	234.2	317.13	263.23
523	239.3	329.45	274.23
524	244.5	340.56	283.8
525	248.3	350.02	291.39
526	251.4	358.49	297.66
527	254.2	366.19	304.37
528	253.7	371.47	309.21
529	252.3	375.65	312.29
530	249.1	377.3	313.72
531	245	377.08	314.93
532	241.4	376.2	313.39
533	237.5	374	311.08
534	232.6	371.47	309.32
535	227.9	367.18	306.24
536	221.8	361.13	300.96
537	214.6	353.1	295.24
538	206.6	346.28	288.31
539	200.1	338.03	281.82
540	194.3	330.22	275.66
541	186.4	320.87	268.07
542	179.4	312.29	260.26
543	173.5	303.27	252.45
544	167.6	292.38	244.97
545	161.8	283.58	236.94
546	155.1	275.11	229.13
547	148.4	266.42	221.87
548	142.3	257.62	214.83
549	137	248.27	206.91
550	132.7	238.26	199.43
551	128.7	229.02	192.06
552	124.1	220.77	185.02
553	118.8	213.62	178.86
554	116	206.91	173.14
555	112.7	199.65	167.75
556	107.8	193.82	162.36
557	104.3	187.11	156.64
558	100.7	181.39	151.47
559	97.26	175.23	146.41
560	94.33	170.39	142.12
561	92.65	165.88	137.94
562	90.37	160.93	133.54
563	87.38	156.2	129.03
564	84.14	150.81	125.18
565	81.82	146.3	121.77
566	78.99	143	118.58
567	76.44	139.48	115.39
568	74.9	135.3	111.98
569	72.65	131.78	108.933
570	70.66	128.04	106.073
571	68.96	123.86	103.312
572	66.31	121	100.617
573	64.03	117.7	97.603
574	62.11	114.29	94.93
575	60.12	110.55	92.565
576	58.42	107.184	90.09
577	56.07	103.62	87.362
578	54.49	100.65	84.623
579	52.31	97.724	81.917
580	50.46	94.71	79.64
581	48.68	92.026	77.11
582	46.62	89.012	74.723
583	45.22	86.031	72.226
584	42.93	83.204	69.344
585	41.45	80.454	66.594
586	40.21	77.484	64.218
587	38.22	74.866	62.018
588	36.35	72.204	60.049
589	34.58	69.586	57.849
590	33.45	67.023	56.001
591	32.21	64.702	54.186
592	31.06	62.425	52.437
593	29.74	60.28	50.578
594	28.85	58.036	48.686
595	27.81	56.012	46.915
596	26.44	54.395	45.188
597	25.01	52.327	43.439
598	23.88	50.215	42.119
599	22.77	48.004	40.579
600	22.13	46.222	39.039

## Sheet: Fig 2a-AgPd0.08
Figure 2a			independent repeated trials 1					independent repeated trials 2
S. aureus	[AgPd0.08]	CFU 1				S. aureus	[AgPd0.08]	CFU 2
	0	10000	9000	7900			0	14100	13400	10300
	2	9100	8400	8900			2	11200	12200	14200
	4	6600	9400	8000			4	11100	10000	11000
	8	5400	5200	6000			8	12800	7500	9400
	0	8600	9100	9300			0	13600	12800	11400
	16	2000	1700	1300			16	1400	1800	2100
	32	1300	700	1300			32	800	1100	1100
	64	110	160	80			64	90	150	210
	128	20	30	70			128	10	50	30
E. coli	[AgPd0.08]	CFU 1				E. coli	[AgPd0.08]	CFU 2
	0	15300	12500	14100			0	10100	9300	10200
	2	13900	16500	14600			2	9700	8200	9000
	4	8300	9700	10300			4	7500	6000	5300
	8	3200	3200	2900			8	3900	3500	4000
	0	8000	8400	8800			0	8200	8700	8300
	16	1900	1700	2200			16	1500	2000	1600
	32	340	250	240			32	250	270	210
	64	22	12	27			64	35	48	38
	128	14	13	12			128	2	1	0
B. subtilis	[AgPd0.08]	CFU 1				B. subtilis	[AgPd0.08]	CFU 2
	0	10000	10200	10300			0	7100	6900	5600
	2	7900	9000	8500			2	6000	4700	4700
	4	4800	5400	4800			4	4800	2600	2500
	8	1600	1700	1600			8	400	100	100
	0	14200	12000	15000			0	8900	9000	7600
	16	720	650	690			16	670	650	600
	32	380	420	400			32	200	200	500
	64	510	400	590			64	150	110	230
	128	2	3	4			128	1	2	0
P. aeruginosa	[AgPd0.08]	CFU 1				P. aeruginosa	[AgPd0.08]	CFU 2
	0	12000	13600	14500			0	11800	10300	10600
	2	1500	1500	2200			2	1100	1600	2000
	4	300	300	700			4	400	900	800
	8	300	200	500			8	100	140	60
	0	8900	10400	8200			0	11600	11500	10400
	16	420	520	380			16	90	80	150
	32	190	120	210			32	100	90	130
	64	26	24	25			64	60	50	50
	128	1	2	0			128	1	2	3

## Sheet: Fig 2a-AgPd0.14
Figure 2a			independent repeated trials 1					independent repeated trials 2
S. aureus	[AgPd0.14]	CFU 1				S. aureus	[AgPd0.14]	CFU 2
	0	16000	15900	18200			0	9800	9200	8600
	2	17500	18500	14700			2	7900	8200	8600
	4	14500	15300	17200			4	6600	6800	7400
	8	12500	10300	12000			8	6500	7500	6800
	0	9800	9400	9500
	16	6800	5600	6600			16	5600	5800	7600
	32	1900	600	1600			32	1200	1500	1400
	64	10	10	40			64	11	9	9
	128	1	2	0			128	1	4	4
E. coli	[AgPd0.14]	CFU 1				E. coli	[AgPd0.14]	CFU 2
	0	10600	10200	11800			0	7100	7400	7200
	2	1500	3000	2700			2	2700	3300	2100
	4	20	30	40			4	670	480	890
	8	10	14	6			8	20	0	10
B. subtilis	[AgPd0.14]	CFU 1				B. subtilis	[AgPd0.14]	CFU 2
	0	6400	6100	5800			0	9400	9600	9500
	2	800	1100	1100			2	200	200	300
	4	60	90	90			4	10	20	30
	8	13	15	16			8	5	10	14
	0	8800	8000	8600
	16	1	1	0			16	1	1	1
P. aeruginosa	[AgPd0.14]	CFU 1				P. aeruginosa	[AgPd0.14]	CFU 2
	0	6300	7800	7200			0	7400	7500	7600
	2	500	900	1300			2	700	680	720
	4	340	370	500			4	260	300	290
	8	20	30	70			8	50	70	90
	0	7100	7300	8700			0	9800	9100	9600
	16	44	46	47			16	57	50	64
	32	10	16	13			32	24	15	18
	64	2	1	0			64	2	1	3

## Sheet: Fig 2a-AgPd0.18
Figure 2a			independent repeated trials 1					independent repeated trials 2
S. aureus	[AgPd0.18]	CFU 1				S. aureus	[AgPd0.18]	CFU 2
	0	9900	11700	8600			0	12000	11000	11500
	2	7100	11100	7800			2	8900	8900	8800
	4	6800	6600	5800			4	7800	6900	8500
	8	6200	7100	5300			8	6200	7300	4600
	0	10100	10300	9100			0	9000	8500	11300
	16	6100	6000	4200			16	5800	5100	5300
	32	5100	4300	5600			32	5000	4800	4000
	64	230	160	260			64	200	80	150
	128	11	25	23			128	9	15	30
E. coli	[AgPd0.18]	CFU 1				E. coli	[AgPd0.18]	CFU 2
	0	8100	7300	8500			0	7000	8000	7600
	2	7800	8100	8300			2	7600	5900	7300
	4	7200	7600	7700			4	7000	7600	6300
	8	7200	5300	6600			8	4000	5600	6900
	0	12600	12200	10000			0	9300	11000	10100
	16	1200	1100	1800			16	1100	850	910
	32	9	6	6			32	7	3	4
B. subtilis	[AgPd0.18]	CFU 1				B. subtilis	[AgPd0.18]	CFU 2
	0	8100	9900	13600			0	14900	14600	14400
	2	11500	10000	9200			2	10300	12500	12600
	4	8500	8200	9300			4	11200	11000	10000
	8	7600	7400	6600			8	9500	9600	8900
	0	8900	8000	8100			0	11800	8300	8900
	16	500	500	200			16	1100	700	900
	32	100	100	100			32	10	10	10
	64	2	4	0			64	1	0	0
P. aeruginosa	[AgPd0.18]	CFU 1				P. aeruginosa	[AgPd0.18]	CFU 2
	0	6900	9600	10800			0	9500	8600	9200
	2	4500	6600	8100			2	8700	5800	7400
	4	5700	5900	5700			4	6300	8000	7100
	8	5400	3900	5300			8	6400	6000	7400
	0	8300	7100	7800			0	6900	7200	9100
	16	100	100	100			16	700	1000	1600
	32	100	200	300			32	200	100	300
	64	1	3	4			64	1	1	1

## Sheet: Fig 2a-AgPd0.38
Figure 2a			independent repeated trials 1					independent repeated trials 2
S. aureus	[AgPd0.38]	CFU 1				S. aureus	[AgPd0.38]	CFU 2
	0	9000	9500	9700			0	7800	5000	7600
	2	10800	11000	8100			2	6100	8800	8000
	4	2800	4700	2600			4	3200	4200	3700
	8	100	100	100			8	100	100	100
	0	14500	11100	12600
	16	10	10	10			16	2	1	2
E. coli	[AgPd0.38]	CFU 1				E. coli	[AgPd0.38]	CFU 2
	0	8400	10800	9100			0	5600	7000	7500
	2	90	140	60			2	480	480	590
	4	1	1	1			4	10	10	10
	8	1	2	0			8	12	8	10
B. subtilis	[AgPd0.38]	CFU 1				B. subtilis	[AgPd0.38]	CFU 2
	0	12900	12100	14000			0	9900	9100	9900
	2	1830	1920	2080			2	1100	700	1500
	4	1	1	1			4	1	1	1
	8	1	2	0			8	1	1	1
P. aeruginosa	[AgPd0.38]	CFU 1				P. aeruginosa	[AgPd0.38]	CFU 2
	0	11400	11100	10000			0	20300	16900	18800
	2	1310	1250	1180			2	1850	1470	1530
	4	84	66	102			4	110	120	160
	8	1	2	3			8	3	0	0

## Sheet: Fig 2a-AgPd0.50
Figure 2a			independent repeated trials 1					independent repeated trials 2
S. aureus	[AgPd0.50]	CFU 1				S. aureus	[AgPd0.50]	CFU 2
	0	15900	16600	21300			0	8000	9700	8300
	2	14500	15400	15900			2	7200	8200	7500
	4	14500	13900	17500			4	6100	4800	5900
	8	80	100	120			8	100	90	110
	16	27	16	15			16	1	2	3
E. coli	[AgPd0.50]	CFU 1				E. coli	[AgPd0.50]	CFU 2
	0	9600	7200	8400			0	8600	11900	14000
	2	8400	7700	7900			2	5500	7100	7400
	4	3600	3100	3100			4	58	58	46
	8	1	0	2			8	1	1	1
B. subtilis	[AgPd0.50]	CFU 1				B. subtilis	[AgPd0.50]	CFU 2
	0	8000	7000	9900			0	13200	11700	11200
	2	5600	5600	4100			2	10500	13600	9400
	4	2200	2200	1800			4	6900	7800	5600
	8	80	120	100			8	100	200	300
	0	16500	14800	15400
	16	1	1	1			16	2	1	3
P. aeruginosa	[AgPd0.50]	CFU 1				P. aeruginosa	[AgPd0.50]	CFU 2
	0	6700	7100	7200			0	7300	6800	6200
	2	1200	1100	1300			2	1300	1800	1700
	4	2100	1400	800			4	600	1000	1100
	8	340	290	270			8	40	60	70
	16	4	3	2			16	1	2	2

## Sheet: Fig 2b
Figure 2b			independent repeated trials 1					independent repeated trials 2
S. aureus	[AgPd0.38]	CFU 1 (*100)				S. aureus	[AgPd0.38]	CFU 2 (*100)
	0	50	60	46			0	101	98	85
	2	42	55	64			2	110	98	86
	4	62	64	69			4	89	88	100
	8	43	59	56			8	95	93	96
	16	49	62	59			16	98	89	94
	32	64	68	45			32	106	103	88
	64	56	61	60			64	94	91	86
	128	71	56	67			128	97	89	103
E. coli	[AgPd0.38]	CFU 1 (*100)				E. coli	[AgPd0.38]	CFU 2 (*100)
	0	132	96	105			0	80	103	109
	2	125	95	101			2	86	82	99
	4	108	91	103			4	91	94	103
	8	122	77	123			8	104	95	97
	16	96	112	119			16	89	88	91
	32	116	91	110			32	105	77	85
	64	99	89	106			64	86	90	103
	128	133	123	85			128	96	86	100

## Sheet: Fig 2c
Figure 2c			independent repeated trials 1					independent repeated trials 2
MRSA	[AgPd0.38]	CFU 1				MRSA	[AgPd0.38]	CFU 2
	0	17300	17500	16200			0	8500	8300	9400
	2	14500	14300	16400			2	6200	8800	7700
	4	3000	3300	2800			4	4600	4200	1700
	8	250	200	220			8	110	20	30
	16	1	1	1			16	1	0	2
S. aureus	[AgPd0.38]	CFU 1				S. aureus	[AgPd0.38]	CFU 2
	0	9000	9500	9700			0	7800	5000	7600
	2	10800	11000	8100			2	6100	8800	8000
	4	2800	4700	2600			4	3200	4200	3700
	8	100	100	100			8	100	100	100
							16	2	1	2
	0	14500	11100	12600
	16	10	10	10

[truncated: 51 more sheets: Fig 2d-S.aureus 1, Fig 2e-E.coli 1, Fig. 2d-S.aureus 2, Fig 2e-E.coli 2, Fig 2d,e-AgNP-S.a,E.c1 , Fig 2d,e-AgNP-S.a,E.c 2 , Fig 2d-AgPd-S.a E.c 1, Fig 2d-AgPd-S.a E.c 2, Fig 2f, Fig 2j-m, Fig 3c,3e-f, Fig 3h-i, Fig 3j-k, Fig 3l, Fig 3m-n, Fig 4b-d, Fig 6g-i, Fig S2, Fig S3, Fig S4 …]
